# Supplementary material for: The genome of an underwater architect, the caddisfly Stenopsyche tienmushanensis Hwang (Insecta: Trichoptera)
Source: Gigascience. 2018 Nov 23;7(12):giy143. doi: 10.1093/gigascience/giy143 (PMC6302954; doi:10.1093/gigascience/giy143)
Supplement: Supplemental Files [file giy143_supplemental_files.zip]

Archive with 2 entries (2 files):
- SOM_20180925.docx
- Table S3.xlsx
