# Supplementary material for: The genome of an underwater architect, the caddisfly Stenopsyche tienmushanensis Hwang (Insecta: Trichoptera)
Source: Gigascience. 2018 Nov 23;7(12):giy143. doi: 10.1093/gigascience/giy143 (PMC6302954; doi:10.1093/gigascience/giy143)
Supplement: Supplemental Files [file giy143_supplemental_files.zip › Table S3.xlsx]

## Sheet: 工作表1
name	length (bp)	GC	depth	phylum.t.6	NOTE
Contig001	421390	0.3747	167.807	Arthropoda
Contig002	382870	0.38	189.389	Arthropoda
Contig003	55577	0.4922	1604.2	Arthropoda
Contig004	25018	0.497	1089.23	Arthropoda
Contig005	16288	0.49	1205.04	Arthropoda
Contig006	1668504	0.3396	167.074	Arthropoda
Contig007	1595424	0.3332	164.632	Arthropoda
Contig008	1571265	0.3364	169.105	Arthropoda
Contig009	1551032	0.344	158.484	Arthropoda
Contig010	1569964	0.3313	157.935	Arthropoda
Contig011	42743	0.3317	146.914	Arthropoda
Contig012	1530554	0.3297	161.53	Arthropoda
Contig013	1497057	0.3288	168.606	Arthropoda
Contig014	1514152	0.3316	167.67	Arthropoda
Contig015	1492320	0.3337	172.275	Arthropoda
Contig016	1485431	0.3597	164.907	Arthropoda
Contig017	1493030	0.3621	161.853	Arthropoda
Contig018	1464117	0.3483	163.948	Arthropoda
Contig019	1484120	0.3424	159.271	Arthropoda
Contig020	4222987	0.3401	167.618	Arthropoda
Contig021	4075535	0.3588	168.304	Arthropoda
Contig022	1462855	0.3195	173.067	Arthropoda
Contig023	1461302	0.3209	170.891	Arthropoda
Contig024	1435839	0.3508	152.744	Arthropoda
Contig025	1448354	0.3405	170.058	Arthropoda
Contig026	1440576	0.3397	85.304	Arthropoda
Contig027	1400512	0.3571	167.74	Arthropoda
Contig028	1395527	0.3645	147.078	Arthropoda
Contig029	1388568	0.3354	165.412	Arthropoda
Contig030	1359640	0.3335	169.876	Arthropoda
Contig031	1371410	0.3437	166.631	Arthropoda
Contig032	1349727	0.344	167.295	Arthropoda
Contig033	1354196	0.3443	84.03	Arthropoda
Contig034	1300018	0.3549	82.425	Arthropoda
Contig035	1331100	0.3501	173.096	Arthropoda
Contig036	1318443	0.3335	157.925	Arthropoda
Contig037	1726603	0.3472	160.255	Arthropoda
Contig038	1753595	0.3704	165.03	Arthropoda
Contig039	1741747	0.3447	161.176	Arthropoda
Contig040	1744266	0.3526	153.989	Arthropoda
Contig041	1725234	0.329	168.159	Arthropoda
Contig042	1731601	0.3494	156.643	Arthropoda
Contig043	1745314	0.3489	166.741	Arthropoda
Contig044	1698796	0.3478	166.687	Arthropoda
Contig045	1714771	0.3621	155.632	Arthropoda
Contig046	1715244	0.3177	169.15	Arthropoda
Contig047	1693142	0.324	170.848	Arthropoda
Contig048	1702179	0.3435	170.421	Arthropoda
Contig049	1667345	0.3302	163.62	Arthropoda
Contig050	1682780	0.3542	145.278	Arthropoda
Contig051	1674481	0.3416	150.298	Arthropoda
Contig052	1658467	0.3524	173.854	Arthropoda
Contig053	1322405	0.3551	164.157	Arthropoda
Contig054	1308539	0.356	84.143	Arthropoda
Contig055	1298943	0.3267	165.786	Arthropoda
Contig056	1311357	0.3489	168.497	Arthropoda
Contig057	1291258	0.3653	159.952	Arthropoda
Contig058	1296863	0.333	152.489	Arthropoda
Contig059	1284421	0.3262	171.465	Arthropoda
Contig060	1283838	0.3306	168.255	Arthropoda
Contig061	1278852	0.3405	165.581	Arthropoda
Contig062	1278937	0.3158	167.834	Arthropoda
Contig063	1262245	0.3441	170.152	Arthropoda
Contig064	1235628	0.3602	172.947	Arthropoda
Contig065	1251885	0.3396	166.501	Arthropoda
Contig066	1256306	0.3391	163.002	Arthropoda
Contig067	1249020	0.3181	165.523	Arthropoda
Contig068	1262124	0.3582	163.866	Arthropoda
Contig069	1230973	0.3401	152.094	Arthropoda
Contig070	1241972	0.3532	161.7	Arthropoda
Contig071	1238470	0.327	170.791	Arthropoda
Contig072	1249312	0.3459	165.101	Nematoda	BUSCO
Contig073	1239859	0.3514	166.043	Arthropoda
Contig074	1188371	0.3296	173.694	Arthropoda
Contig075	1195617	0.3408	165.245	Arthropoda
Contig076	1180720	0.3488	168.928	Arthropoda
Contig077	1186900	0.3335	172.706	Arthropoda
Contig078	1184502	0.3577	150.893	Arthropoda
Contig079	1167803	0.3287	160.914	Arthropoda
Contig080	1175003	0.3341	158.777	Arthropoda
Contig081	1115475	0.3283	160.949	Arthropoda
Contig082	1162246	0.3584	161.484	Arthropoda
Contig083	1178626	0.348	168.018	Arthropoda
Contig084	1144654	0.331	167.875	Arthropoda
Contig085	1159143	0.3398	162.772	Arthropoda
Contig086	1133731	0.3351	153.845	Arthropoda
Contig087	1129967	0.339	166.401	Arthropoda
Contig088	1149595	0.3245	168.714	Arthropoda
Contig089	1138136	0.3336	86.928	Arthropoda
Contig090	1109837	0.3284	173.218	Arthropoda
Contig091	1139955	0.3505	163.691	Arthropoda
Contig092	1121038	0.3465	169.742	Arthropoda
Contig093	4765805	0.3214	179.476	Arthropoda
Contig094	4471955	0.335	171.453	Arthropoda
Contig095	1115487	0.3297	162.687	Arthropoda
Contig096	1115433	0.3304	154.857	Chordata	BUSCO
Contig097	1109033	0.3676	132.949	Arthropoda
Contig098	1109078	0.3496	162.88	Arthropoda
Contig099	1088513	0.3409	86.51	Arthropoda
Contig100	1095796	0.3337	155.004	Arthropoda
Contig101	1091579	0.3382	86.717	Arthropoda
Contig102	1086426	0.3317	170.931	Arthropoda
Contig103	1069725	0.3726	154.787	Arthropoda
Contig104	1089617	0.3718	165.146	Arthropoda
Contig105	1072237	0.3554	164.526	Arthropoda
Contig106	1078027	0.369	169.72	Arthropoda
Contig107	1070041	0.3357	171.041	Arthropoda
Contig108	1065556	0.3575	164.357	Arthropoda
Contig109	1028821	0.3473	123.042	Arthropoda
Contig110	1018407	0.354	132.89	Arthropoda
Contig111	1025887	0.3397	164.986	Arthropoda
Contig112	1022413	0.3175	176.165	Arthropoda
Contig113	1028125	0.3156	174.096	Arthropoda
Contig114	1011982	0.3307	88.171	Arthropoda
Contig115	996188	0.3181	88.697	Arthropoda
Contig116	1023940	0.3415	166.89	Arthropoda
Contig117	1009545	0.3649	165.759	Arthropoda
Contig118	1001241	0.3446	156.014	Arthropoda
Contig119	985638	0.3691	150.751	Arthropoda
Contig120	1004397	0.3265	84.577	Arthropoda
Contig121	986767	0.3226	163.448	Arthropoda
Contig122	991586	0.3418	164.434	Arthropoda
Contig123	971365	0.3738	171.206	Arthropoda
Contig124	4009585	0.3248	170.987	Arthropoda
Contig125	3812755	0.3363	166.44	Arthropoda
Contig126	3744951	0.3574	167.723	Arthropoda
Contig127	979629	0.3274	171.852	Arthropoda
Contig128	980949	0.3259	159.538	Arthropoda
Contig129	960881	0.3713	162.728	Arthropoda
Contig130	964698	0.3237	171.998	Arthropoda
Contig131	969411	0.3537	163.891	Arthropoda
Contig132	973032	0.338	156.789	Arthropoda
Contig133	131296	0.3566	149.584	Arthropoda
Contig134	949158	0.3473	165.911	Arthropoda
Contig135	924758	0.3424	163.699	Chordata	BUSCO
Contig136	918339	0.3491	165.204	Arthropoda
Contig137	910461	0.3677	159.413	Arthropoda
Contig138	935908	0.3422	162.383	Arthropoda
Contig139	912485	0.3353	157.208	Arthropoda
Contig140	961748	0.366	166.444	Arthropoda
Contig141	904074	0.3464	168.942	Arthropoda
Contig142	909603	0.3336	165.234	Arthropoda
Contig143	886603	0.3242	169.819	Arthropoda
Contig144	883793	0.3335	168.494	Arthropoda
Contig145	887161	0.359	153.354	Arthropoda
Contig146	860298	0.3409	161.515	Arthropoda
Contig147	884073	0.3574	160.153	Arthropoda
Contig148	867699	0.3186	171.577	Arthropoda
Contig149	870303	0.3561	166.441	Arthropoda
Contig150	846703	0.3708	164.927	Arthropoda
Contig151	828827	0.329	168.644	Arthropoda
Contig152	825472	0.3232	165.124	Arthropoda
Contig153	806564	0.3352	163.745	Arthropoda
Contig154	822457	0.3567	219.675	Arthropoda
Contig155	812823	0.3496	157.516	Arthropoda
Contig156	821869	0.3432	152.805	Arthropoda
Contig157	837725	0.3286	168.395	Arthropoda
Contig158	801023	0.3501	165.76	Arthropoda
Contig159	816448	0.3307	167.595	Arthropoda
Contig160	788280	0.3348	166.049	Arthropoda
Contig161	826699	0.3402	161.735	Arthropoda
Contig162	797705	0.3353	170.167	Arthropoda
Contig163	790633	0.3195	164.21	Arthropoda
Contig164	797438	0.3535	147.611	Arthropoda
Contig165	793773	0.3503	172.455	Arthropoda
Contig166	771963	0.3319	167.201	Arthropoda
Contig167	775758	0.3349	153.76	Arthropoda
Contig168	765752	0.3511	170.221	Arthropoda
Contig169	781038	0.3569	145.587	Arthropoda
Contig170	764811	0.326	173.024	Arthropoda
Contig171	753915	0.3235	168.312	Arthropoda
Contig172	756736	0.3117	167.387	Arthropoda
Contig173	737562	0.3246	164.629	Arthropoda
Contig174	751143	0.3571	170.321	Arthropoda
Contig175	749724	0.3545	82.913	Arthropoda
Contig176	749298	0.3449	165.824	Arthropoda
Contig177	748433	0.3434	139.705	Arthropoda
Contig178	728034	0.3317	154.01	Arthropoda
Contig179	712032	0.3611	164.911	Arthropoda
Contig180	724647	0.3421	165.634	Arthropoda
Contig181	725426	0.3452	160.544	Arthropoda
Contig182	731857	0.3348	157.431	Arthropoda
Contig183	723703	0.3353	86.609	Arthropoda
Contig184	718654	0.323	168.378	Arthropoda
Contig185	707655	0.3274	163.538	Arthropoda
Contig186	714033	0.3454	149.793	Arthropoda
Contig187	711905	0.3309	171.017	Arthropoda
Contig188	705215	0.3576	164.755	Arthropoda
Contig189	700297	0.3367	168.25	Arthropoda
Contig190	699617	0.3552	83.075	Arthropoda
Contig191	701659	0.3288	167.31	Arthropoda
Contig192	682140	0.3409	177.502	Arthropoda
Contig193	686381	0.3358	162.252	Arthropoda
Contig194	682196	0.3517	169.088	Arthropoda
Contig195	686226	0.3572	160.734	Arthropoda
Contig196	689097	0.335	162.766	Arthropoda
Contig197	674491	0.3267	168.941	Arthropoda
Contig198	680586	0.343	154.961	Arthropoda
Contig199	677684	0.3425	166.556	Arthropoda
Contig200	680108	0.3356	157.273	Arthropoda
Contig201	674961	0.3692	158.907	Arthropoda
Contig202	2122117	0.3283	171.227	Arthropoda
Contig203	2143942	0.3331	166.172	Arthropoda
Contig204	2052140	0.3568	162.627	Arthropoda
Contig205	2060002	0.3263	170.778	Streptophyta	Iso-Seq
Contig206	685434	0.3597	151.102	Arthropoda
Contig207	676780	0.3538	173.225	Arthropoda
Contig208	655011	0.349	165.739	Arthropoda
Contig209	667691	0.3723	94.779	Arthropoda
Contig210	657931	0.324	160.568	Arthropoda
Contig211	652839	0.3577	147.905	Arthropoda
Contig212	648124	0.3551	81.265	Arthropoda
Contig213	653563	0.3225	159.902	Arthropoda
Contig214	643885	0.327	157.539	Arthropoda
Contig215	635815	0.3389	154.134	Chordata	Iso-Seq
Contig216	625143	0.337	165.502	Arthropoda
Contig217	631556	0.3349	163.058	Arthropoda
Contig218	625486	0.3346	161.761	Mollusca	Iso-Seq
Contig219	612629	0.3675	170.811	Arthropoda
Contig220	621039	0.346	85.104	Arthropoda
Contig221	147134	0.3415	162.899	Arthropoda
Contig222	619735	0.3284	161.236	Arthropoda
Contig223	630309	0.3663	162.617	Arthropoda
Contig224	621393	0.327	86.588	Arthropoda
Contig225	606716	0.329	168.4	Arthropoda
Contig226	609406	0.34	83.92	Arthropoda
Contig227	593385	0.3385	160.036	Arthropoda
Contig228	603683	0.3318	162.24	Arthropoda
Contig229	600668	0.3593	157.764	Arthropoda
Contig230	592189	0.3117	178.097	Arthropoda
Contig231	600556	0.3413	165.101	Arthropoda
Contig232	603574	0.3251	167.437	Arthropoda
Contig233	592355	0.3239	166.465	Arthropoda
Contig234	587566	0.3521	167.922	Arthropoda
Contig235	589749	0.3445	84.757	Arthropoda
Contig236	601921	0.3462	169.222	Arthropoda
Contig237	588909	0.3601	169.621	Arthropoda
Contig238	567581	0.327	165.927	Arthropoda
Contig239	559244	0.3471	154.724	Arthropoda
Contig240	571307	0.3396	160.05	Arthropoda
Contig241	568869	0.3559	160.806	Arthropoda
Contig242	572117	0.3243	87.438	Arthropoda
Contig243	570418	0.3456	164.183	Arthropoda
Contig244	567373	0.3501	142.516	Arthropoda
Contig245	563793	0.3392	157.831	Arthropoda
Contig246	562784	0.3748	137.545	Arthropoda
Contig247	564114	0.379	201.163	Arthropoda
Contig248	553504	0.3519	139.794	Arthropoda
Contig249	549234	0.3158	160.53	Arthropoda
Contig250	541212	0.3114	174.68	Arthropoda
Contig251	546900	0.3214	158.125	Arthropoda
Contig252	543616	0.3729	160.354	Arthropoda
Contig253	544934	0.321	164.381	Arthropoda
Contig254	534978	0.3235	168.888	Arthropoda
Contig255	530008	0.324	160.789	Arthropoda
Contig256	537416	0.3455	167.653	Arthropoda
Contig257	530392	0.3208	168.195	Arthropoda
Contig258	527901	0.3329	161.057	Arthropoda
Contig259	499458	0.3425	163.032	Arthropoda
Contig260	522755	0.3421	165.557	Arthropoda
Contig261	515675	0.3568	191.821	Arthropoda
Contig262	504047	0.3387	142.757	Arthropoda
Contig263	511571	0.3409	158.684	Arthropoda
Contig264	519050	0.3555	144.153	Arthropoda
Contig265	504657	0.3381	160.023	Arthropoda
Contig266	494276	0.3532	84.218	Arthropoda
Contig267	501073	0.347	144.016	Arthropoda
Contig268	477515	0.3292	160.736	Arthropoda
Contig269	498780	0.3409	152.818	Arthropoda
Contig270	478687	0.3277	164.818	Arthropoda
Contig271	484972	0.3236	84.21	Arthropoda
Contig272	482658	0.3263	160.131	Arthropoda
Contig273	466568	0.3483	158.243	Arthropoda
Contig274	3731872	0.3375	170.323	Arthropoda
Contig275	3147127	0.3276	171.561	Arthropoda
Contig276	3133862	0.3242	171.271	Arthropoda
Contig277	463243	0.3644	144.56	Arthropoda
Contig278	452560	0.3427	144.298	Arthropoda
Contig279	460405	0.3532	143.336	Arthropoda
Contig280	454210	0.3176	155.751	Arthropoda
Contig281	451632	0.3284	166.403	Arthropoda
Contig282	448259	0.3621	159.303	Arthropoda
Contig283	451756	0.3272	151.358	Arthropoda
Contig284	442525	0.3331	165.014	Arthropoda
Contig285	440874	0.3671	85.126	Arthropoda
Contig286	424629	0.3706	168.718	Arthropoda
Contig287	432888	0.3361	140.226	Arthropoda
Contig288	430792	0.3624	156.549	Arthropoda
Contig289	423554	0.3264	168.162	Arthropoda
Contig290	423305	0.3475	150.93	Arthropoda
Contig291	424116	0.3309	169.443	Arthropoda
Contig292	398458	0.3309	170.115	Arthropoda
Contig293	415262	0.3246	164.293	Arthropoda
Contig294	419848	0.3418	154.828	Arthropoda
Contig295	427686	0.3736	153.455	Arthropoda
Contig296	415693	0.3397	139.951	Arthropoda
Contig297	422047	0.3398	153.244	Arthropoda
Contig298	412444	0.3658	119.531	Arthropoda
Contig299	418142	0.3323	164.383	Chordata	Iso-Seq
Contig300	411064	0.3281	86.214	Arthropoda
Contig301	414477	0.328	166.249	Arthropoda
Contig302	413890	0.3191	172.22	Arthropoda
Contig303	410246	0.3704	167.609	Arthropoda
Contig304	406786	0.3304	84.098	Arthropoda
Contig305	402371	0.3475	143.031	Arthropoda
Contig306	395567	0.3257	169.737	Arthropoda
Contig307	391590	0.3571	176.475	Arthropoda
Contig308	400885	0.3188	157.019	Arthropoda
Contig309	393061	0.3508	151.827	Arthropoda
Contig310	381906	0.3409	132.109	Arthropoda
Contig311	371178	0.3426	163.933	Arthropoda
Contig312	379163	0.3514	153.675	Arthropoda
Contig313	376525	0.3437	228.682	Arthropoda
Contig314	375427	0.3506	93.005	Arthropoda
Contig315	375644	0.3585	106.664	Arthropoda
Contig316	366606	0.3471	145.77	Arthropoda
Contig317	366164	0.3273	168.389	Arthropoda
Contig318	360993	0.357	170.165	Arthropoda
Contig319	350027	0.3603	144.16	Arthropoda
Contig320	354638	0.3596	161.271	Arthropoda
Contig321	355883	0.341	162.939	Arthropoda
Contig322	366293	0.3516	167.939	Arthropoda
Contig323	337403	0.3341	162.694	Arthropoda
Contig324	355002	0.3444	161.309	Arthropoda
Contig325	351769	0.3301	209.561	Arthropoda
Contig326	341669	0.3566	156.908	Arthropoda
Contig327	352498	0.3355	141.074	Arthropoda
Contig328	334308	0.3177	170.743	Arthropoda
Contig329	339798	0.3253	153.231	Arthropoda
Contig330	343338	0.3686	160.822	Arthropoda
Contig331	333983	0.3792	188.609	Arthropoda
Contig332	341439	0.3491	165.723	Arthropoda
Contig333	340872	0.3559	153.485	Arthropoda
Contig334	346907	0.3517	160.733	Arthropoda
Contig335	338593	0.3626	165.722	Arthropoda
Contig336	336735	0.3312	151.246	Arthropoda
Contig337	340639	0.3266	155.538	Arthropoda
Contig338	325861	0.3696	187.437	Arthropoda
Contig339	336023	0.3518	85.219	Arthropoda
Contig340	321947	0.3413	173.195	Arthropoda
Contig341	327948	0.3608	171.505	Arthropoda
Contig342	313073	0.315	142.752	Arthropoda
Contig343	322535	0.36	161.175	Arthropoda
Contig344	318332	0.3083	172.209	Arthropoda
Contig345	313790	0.3592	516.684	Arthropoda
Contig346	317516	0.328	178.034	Arthropoda
Contig347	301560	0.349	155.639	Arthropoda
Contig348	312900	0.3565	148.495	Arthropoda
Contig349	315134	0.3523	110.772	Arthropoda
Contig350	320490	0.3325	138.312	Arthropoda
Contig351	298594	0.3216	168.233	Arthropoda
Contig352	297583	0.3392	122.705	Arthropoda
Contig353	311408	0.3709	172.072	Arthropoda
Contig354	285657	0.3251	162.189	Arthropoda
Contig355	298002	0.3307	136.157	Arthropoda
Contig356	290440	0.3467	164.007	Arthropoda
Contig357	301942	0.3329	147.027	Arthropoda
Contig358	297293	0.3223	136.346	no-hit
Contig359	294246	0.3455	124.105	Arthropoda
Contig360	294543	0.3299	168.327	Arthropoda
Contig361	292413	0.3245	89.306	Arthropoda
Contig362	286584	0.3505	173.177	Arthropoda
Contig363	287085	0.3426	148.568	Arthropoda
Contig364	284059	0.3656	145.822	Arthropoda
Contig365	279715	0.3538	83.449	Arthropoda
Contig366	284413	0.338	164.054	Chordata	Iso-Seq
Contig367	281190	0.3569	164.669	Arthropoda
Contig368	291065	0.3155	135.867	Arthropoda
Contig369	279420	0.338	85.011	Arthropoda
Contig370	270128	0.3271	163.891	Arthropoda
Contig371	262945	0.3473	128.967	Arthropoda
Contig372	261435	0.3584	153.002	Arthropoda
Contig373	266807	0.3609	152.682	Arthropoda
Contig374	266664	0.3332	148.93	Arthropoda
Contig375	266003	0.3196	85.293	Arthropoda
Contig376	261667	0.3789	206.084	Arthropoda
Contig377	259355	0.3243	166.204	Arthropoda
Contig378	264739	0.3789	105.506	Arthropoda
Contig379	268195	0.3423	137.285	Arthropoda
Contig380	259810	0.3613	160.781	Arthropoda
Contig381	257413	0.3356	181.439	Arthropoda
Contig382	259001	0.3421	141.163	Arthropoda
Contig383	243236	0.3276	162.156	Arthropoda
Contig384	253814	0.3407	147.63	Arthropoda
Contig385	252713	0.3571	144.536	Arthropoda
Contig386	242207	0.3514	130.316	Arthropoda
Contig387	250760	0.3179	163.775	Arthropoda
Contig388	250670	0.3412	159.63	Arthropoda
Contig389	248224	0.346	160.16	Arthropoda
Contig390	247276	0.3651	176.869	Arthropoda
Contig391	243717	0.3769	143.909	Arthropoda
Contig392	247540	0.3395	151.256	Arthropoda
Contig393	252590	0.3743	163.031	Arthropoda
Contig394	243302	0.3338	185.305	Arthropoda
Contig395	241770	0.3401	157.884	Arthropoda
Contig396	239158	0.3337	169.004	Arthropoda
Contig397	237305	0.323	156.531	Arthropoda
Contig398	232192	0.363	143.406	Arthropoda
Contig399	233289	0.3341	126.195	Arthropoda
Contig400	251233	0.3307	130.725	Arthropoda
Contig401	226581	0.3606	176.624	Arthropoda
Contig402	2082859	0.3651	162.239	Arthropoda
Contig403	2038501	0.3436	172.886	Arthropoda
Contig404	2024185	0.3255	169.081	Arthropoda
Contig405	2020249	0.3472	159.29	Arthropoda
Contig406	2024929	0.335	168.531	Arthropoda
Contig407	228022	0.353	574.837	Arthropoda
Contig408	222060	0.3393	164.163	Arthropoda
Contig409	222187	0.3343	145.036	Arthropoda
Contig410	220783	0.3052	118.699	Arthropoda
Contig411	233528	0.3495	80.844	Arthropoda
Contig412	213994	0.3614	147.679	Arthropoda
Contig413	220874	0.3267	87.286	Arthropoda
Contig414	218657	0.3325	149.698	Arthropoda
Contig415	209490	0.3342	143.151	Chordata	BUSCO
Contig416	193637	0.3246	157.177	Nematoda	BUSCO
Contig417	195001	0.3691	147.489	Arthropoda
Contig418	199129	0.3189	145.206	Arthropoda
Contig419	193742	0.3413	146.957	Arthropoda
Contig420	188428	0.3398	156.987	Arthropoda
Contig421	190183	0.3482	140.886	Arthropoda
Contig422	187893	0.3408	140.678	Arthropoda
Contig423	168178	0.3707	168.217	Arthropoda
Contig424	185929	0.333	131.126	Arthropoda
Contig425	184603	0.3512	115.567	Arthropoda
Contig426	179490	0.3338	158.82	Arthropoda
Contig427	166704	0.3335	120.493	Arthropoda
Contig428	167486	0.3356	142.846	Arthropoda
Contig429	161255	0.3355	144.047	Arthropoda
Contig430	160876	0.3077	134.49	Arthropoda
Contig431	154635	0.3299	86.452	Arthropoda
Contig432	154660	0.3436	83.127	Arthropoda
Contig433	149313	0.3541	149.859	Arthropoda
Contig434	153225	0.3262	115.177	Arthropoda
Contig435	152398	0.323	127.161	Arthropoda
Contig436	150202	0.3229	160.78	Arthropoda
Contig437	149096	0.3631	160.457	no-hit
Contig438	144221	0.3396	138.961	Arthropoda
Contig439	142960	0.3595	143	Arthropoda
Contig440	140295	0.3471	157.41	Arthropoda
Contig441	140009	0.3324	133.812	Arthropoda
Contig442	132176	0.3231	153.654	Chordata	Iso-Seq
Contig443	131370	0.3174	173.373	Arthropoda
Contig444	128035	0.3375	122.434	Arthropoda
Contig445	133536	0.2986	173.926	Arthropoda
Contig446	117695	0.347	85.407	Arthropoda
Contig447	118411	0.3359	158.756	Arthropoda
Contig448	111633	0.3483	151.846	Arthropoda
Contig449	115395	0.3351	146.89	Arthropoda
Contig450	114730	0.3292	155.82	Arthropoda
Contig451	111731	0.3275	99.259	Arthropoda
Contig452	110651	0.3466	81.84	Arthropoda
Contig453	112726	0.3209	175.905	no-hit
Contig454	108992	0.3598	237.147	Arthropoda
Contig455	106605	0.318	143.18	no-hit
Contig456	101718	0.4437	373.149	Arthropoda
Contig457	105919	0.3531	172.764	no-hit
Contig458	104705	0.35	157.73	Arthropoda
Contig459	103529	0.3448	170.184	Arthropoda
Contig460	102032	0.3803	121.866	Arthropoda
Contig461	101718	0.3682	83.297	Arthropoda
Contig462	98544	0.3466	87.891	no-hit
Contig463	98153	0.3399	142.601	no-hit
Contig464	97007	0.3151	171.902	Arthropoda
Contig465	96748	0.3439	84.094	no-hit
Contig466	93800	0.3252	167.55	no-hit
Contig467	90241	0.3212	167.938	Arthropoda
Contig468	86080	0.3274	113.009	no-hit
Contig469	86967	0.4052	171.848	Arthropoda
Contig470	82829	0.3227	392.627	Arthropoda
Contig471	81489	0.381	135.239	Arthropoda
Contig472	80575	0.3326	124.934	Arthropoda
Contig473	78286	0.3197	84.587	Arthropoda
Contig474	76352	0.3452	91.758	Arthropoda
Contig475	74465	0.3432	113.678	no-hit
Contig476	72615	0.3361	152.794	Arthropoda
Contig477	69293	0.3276	155.229	no-hit
Contig478	67909	0.2908	132.013	Arthropoda
Contig479	66608	0.3545	155.033	Arthropoda
Contig480	66506	0.3458	105.368	no-hit
Contig481	65231	0.3383	82.072	Arthropoda
Contig482	58484	0.3377	132.31	Arthropoda
Contig483	63866	0.3431	168.765	Arthropoda
Contig484	59228	0.3347	146.909	Arthropoda
Contig485	56980	0.3241	131.047	no-hit
Contig486	56386	0.3579	89.715	Arthropoda
Contig487	53990	0.3598	110.674	no-hit
Contig488	53518	0.3822	119.194	no-hit
Contig489	52625	0.3358	128.526	no-hit
Contig490	50340	0.3448	157.652	Arthropoda
Contig491	50903	0.3392	81.238	Arthropoda
Contig492	50340	0.3247	171.929	Chordata	BUSCO
Contig493	49590	0.3648	133.85	Arthropoda
Contig494	43050	0.3456	151.047	Arthropoda
Contig495	42124	0.3247	150.808	no-hit
Contig496	37498	0.3038	174.863	no-hit
Contig497	33063	0.333	172.418	no-hit
Contig498	29493	0.3315	136.667	Arthropoda
Contig499	28801	0.326	166.449	Arthropoda
Contig500	27016	0.3181	151.134	Arthropoda
Contig501	3087491	0.3624	166.98	Arthropoda
Contig502	2998032	0.3379	165.177	Arthropoda
Contig503	2873668	0.3204	172.551	Arthropoda
Contig504	25837	0.3035	145.116	no-hit
Contig505	24923	0.3459	173.737	no-hit
Contig506	21470	0.3466	143.706	Arthropoda
Contig507	15840	0.3592	149.702	Arthropoda
Contig508	14962	0.3268	172.962	no-hit
Contig509	10943	0.1955	33052.3	Arthropoda
Contig510	7763	0.3908	141.65	no-hit
Contig511	3783	0.3569	78.352	no-hit
Contig512	1089	0.3039	129.554	no-hit
Contig513	2888626	0.3506	83.857	Arthropoda
Contig514	2780565	0.3404	171.331	Arthropoda
Contig515	2759453	0.3414	167.899	Arthropoda
Contig516	2666077	0.3258	170.972	Arthropoda
Contig517	2606473	0.3285	169.239	Arthropoda
Contig518	220971	0.3248	142.407	Arthropoda
Contig519	2554304	0.3699	164.544	Arthropoda
Contig520	2560036	0.3491	172.095	Arthropoda
Contig521	2534393	0.3548	163.417	Arthropoda
Contig522	1980551	0.3584	165.713	Chordata	BUSCO
Contig523	1999899	0.3584	162.246	Arthropoda
Contig524	1949500	0.332	171.874	Arthropoda
Contig525	1971065	0.3386	169.303	Arthropoda
Contig526	1928278	0.3282	88.46	Arthropoda
Contig527	2501486	0.3413	163.092	Arthropoda
Contig528	2469207	0.3456	199.168	Arthropoda
Contig529	2488066	0.3234	173.028	Arthropoda
Contig530	2453604	0.3664	161.658	Arthropoda
Contig531	2447776	0.3406	170.9	Arthropoda
Contig532	2452610	0.3307	166.622	Arthropoda
Contig533	2317808	0.3544	171.494	Arthropoda
Contig534	2357631	0.3143	172.165	Arthropoda
Contig535	2281320	0.3292	88.191	Arthropoda
Contig536	2200232	0.3287	163.446	Arthropoda
Contig537	2205382	0.325	170.903	Arthropoda
Contig538	2171769	0.3575	164.103	Arthropoda
Contig539	2172993	0.3396	168.241	Arthropoda
Contig540	1928428	0.3494	166.707	Arthropoda
Contig541	1915579	0.3245	169.175	Arthropoda
Contig542	1890316	0.3563	162.107	Arthropoda
Contig543	1873944	0.3451	167.253	Arthropoda
Contig544	1866985	0.333	168.357	Arthropoda
Contig545	1836919	0.3517	165.785	Arthropoda
Contig546	1855925	0.3476	166.532	Arthropoda
Contig547	1852943	0.3667	156.023	Arthropoda
Contig548	1842172	0.3339	157.145	Arthropoda
Contig549	1812505	0.3214	172.077	Arthropoda
Contig550	1792676	0.3211	175.2	Arthropoda
Contig551	1787216	0.3355	168.502	Chordata	BUSCO
Contig552	1781014	0.3295	169.76	Arthropoda
